# Supplementary material for: E-cigarette and hookah adoption patterns: Is the harm reduction theory just so much smoke?
Source: Addict Behav Rep. 2020 Jan 20;11:100246. doi: 10.1016/j.abrep.2019.100246 (PMC7244911; doi:10.1016/j.abrep.2019.100246)
Supplement: Supplementary data 1 [file mmc1.xml]

<?xml version="1.0" encoding="UTF-8" standalone="no"?><data:data><datasets><author>ewford@gmail.com</author><type>0</type><dataset><value>3</value><reason>Other (please explain)</reason><comments>The data is publicly available at the NCI website.</comments></dataset></datasets></data:data>
